# Supplementary material for: Genome-wide landscape of genetic diversity, runs of homozygosity, and runs of heterozygosity in five Alpine and Mediterranean goat breeds
Source: J Anim Sci Biotechnol. 2025 Mar 3;16:33. doi: 10.1186/s40104-025-01155-3 (PMC11874128; doi:10.1186/s40104-025-01155-3)
Supplement: Supplementary file 7 — Additional file 7: Table S4. Gene Ontology (GO) and Kyoto Encyclopedia of Genes and Genomes (KEGG) enriched pathways for the candidate genes in the runs of homozygosity (ROH) and heterozygosity (ROHet) hotspots for the different goat breeds. [file 40104_2025_1155_MOESM7_ESM.xlsx]

## Sheet: Kegg_ROHet
category	subcategory	ID	Description	BgRatio	pvalue	p.adjust	qvalue	geneID	Count
CAM
Organismal Systems	Immune system	chx04625	C-type lectin receptor signaling pathway	104/8773	0.00850165	0.196589	0.178061	IL17D, NFATC3	2
Genetic Information Processing	Translation	chx03013	Nucleocytoplasmic transport	108/8773	0.00900801	0.196589	0.178061	XPO4, SAP18	2
Cellular Processes	Transport and catabolism	chx04148	Efferocytosis	156/8773	0.0184478	0.264418	0.239497	NFATC3, PLA2G15	2
Environmental Information Processing	Signal transduction	chx04392	Hippo signaling pathway - multiple species	29/8773	0.0389779	0.292511	0.264943	LATS2	1
Environmental Information Processing	Signal transduction	chx04020	Calcium signaling pathway	253/8773	0.0451923	0.292511	0.264943	FGF9, NFATC3	2
Metabolism	Carbohydrate metabolism	chx00040	Pentose and glucuronate interconversions	36/8773	0.0481752	0.292511	0.264943	CRYL1	1
MAL
Metabolism	Lipid metabolism	chx00564	Glycerophospholipid metabolism	99/8773	0.010502	0.198411	0.169072	LCAT, PLA2G15	2
Organismal Systems	Immune system	chx04625	C-type lectin receptor signaling pathway	104/8773	0.0115426	0.198411	0.169072	IL17D, NFATC3	2
Cellular Processes	Transport and catabolism	chx04148	Efferocytosis	156/8773	0.0248523	0.198411	0.169072	NFATC3, PLA2G15	2
Environmental Information Processing	Signal transduction	chx04390	Hippo signaling pathway	157/8773	0.0251502	0.198411	0.169072	LATS2, PARD6A	2
Metabolism	Lipid metabolism	chx00061	Fatty acid biosynthesis	18/8773	0.0283653	0.198411	0.169072	ACSF3	1
Organismal Systems	Development and regeneration	chx04AQP3	Axon guidance	182/8773	0.0330684	0.198411	0.169072	PARD6A, NFATC3	2
Environmental Information Processing	Signal transduction	chx04392	Hippo signaling pathway - multiple species	29/8773	0.0453299	0.237982	0.202792	LATS2	1
MUR
Genetic Information Processing	Translation	chx03013	Nucleocytoplasmic transport	108/8773	0.00510905	0.0664176	0.0430236	XPO4/SAP18	2
Environmental Information Processing	Signal transduction	chx04392	Hippo signaling pathway - multiple species	29/8773	0.0293732	0.115084	0.0745486	LATS2	1
Metabolism	Carbohydrate metabolism	chx00040	Pentose and glucuronate interconversions	36/8773	0.0363474	0.115084	0.0745486	CRYL1	1
Genetic Information Processing	Replication and repair	chx03410	Base excision repair	44/8773	0.0442632	0.115084	0.0745486	PARP4	1
Organismal Systems	Excretory system	chx04962	Vasopressin-regulated water reabsorption	44/8773	0.0442632	0.115084	0.0745486	AQP3	1
SAA
Organismal Systems	Immune system	chx04625	C-type lectin receptor signaling pathway	104/8773	0.0115426	0.229527	0.215487	IL17D/NFATC3	2
Genetic Information Processing	Translation	chx03013	Nucleocytoplasmic transport	108/8773	0.0124069	0.229527	0.215487	XPO4/SAP18	2
Cellular Processes	Transport and catabolism	chx04148	Efferocytosis	156/8773	0.0248523	0.306512	0.287764	NFATC3/PLA2G15	2
Environmental Information Processing	Signal transduction	chx04392	Hippo signaling pathway - multiple species	29/8773	0.0453299	0.347531	0.326274	LATS2	1
SAR
Metabolism	Lipid metabolism	chx00564	Glycerophospholipid metabolism	99/8773	0.00906792	0.201111	0.181454	LCAT/PLA2G15	2
Organismal Systems	Immune system	chx04625	C-type lectin receptor signaling pathway	104/8773	0.00997021	0.201111	0.181454	IL17D/NFATC3	2
Cellular Processes	Transport and catabolism	chx04148	Efferocytosis	156/8773	0.0215503	0.201111	0.181454	NFATC3/PLA2G15	2
Metabolism	Lipid metabolism	chx00061	Fatty acid biosynthesis	18/8773	0.0263647	0.201111	0.181454	ACSF3	1
Organismal Systems	Development and regeneration	chx04AQP3	Axon guidance	182/8773	0.0287302	0.201111	0.181454	PARD6A/NFATC3	2

## Sheet: GO_ROHet
ID	Description	BgRatio	pvalue	p.adjust	qvalue	geneID	Count
CAM
GO:0044242	cellular lipid catabolic process	230/18888	0.00567732	0.172692	0.137883	SESN2/PLA2G15/SMPD3	3
GO:0006631	fatty acid metabolic process	401/18888	0.0252343	0.190973	0.152479	SESN2/CRYL1/PLA2G15	3
GO:0016042	lipid catabolic process	340/18888	0.0163859	0.190973	0.152479	SESN2/PLA2G15/SMPD3	3
GO:0051148	negative regulation of muscle cell differentiation	72/18888	0.00581778	0.172692	0.137883	FGF9/NFATC3	2
GO:2001057	reactive nitrogen species metabolic process	85/18888	0.00802265	0.172754	0.137933	NFATC3/SLC7A6	2
GO:0000302	response to reactive oxygen species	203/18888	0.0410598	0.195949	0.156452	SESN2/SMPD3	2
GO:0141091	transforming growth factor beta receptor superfamily signaling pathway	388/18888	0.0231696	0.190973	0.152479	LATS2/FGF9/SMPD3	3
MAL
GO:0051150	regulation of smooth muscle cell differentiation	49/18888	0.00371426	0.253111	0.217316	FGF9/NFATC3	2
GO:0009395	phospholipid catabolic process	54/18888	0.00449353	0.253111	0.217316	PLA2G15/SMPD3	2
GO:1901568	fatty acid derivative metabolic process	77/18888	0.00894661	0.253111	0.217316	ACSF3/DPEP2	2
GO:2001057	reactive nitrogen species metabolic process	85/18888	0.0108153	0.253111	0.217316	NFATC3/SLC7A6	2
GO:0042158	lipoprotein biosynthetic process	102/18888	0.0153017	0.253111	0.217316	ZDHHC20/LCAT	2
GO:0016042	lipid catabolic process	340/18888	0.0247381	0.253111	0.217316	DPEP2/PLA2G15/SMPD3	3
MUR
GO:0016264	gap junction assembly	18/18888	0.000296857	0.0626369	0.0510907	GJB2/GJB6	2
GO:0045724	positive regulation of cilium assembly	29/18888	0.000780138	0.100284	0.0817981	CENPJ/IFT88	2
GO:0006851	mitochondrial calcium ion transmembrane transport	18/18888	0.0254317	0.205118	0.167307	MICU2	1
GO:0033762	response to glucagon	23/18888	0.0323847	0.205118	0.167307	GJB2	1
GO:0034698	response to gonadotropin	28/18888	0.03929	0.206757	0.168644	GJB2	1
SAA
GO:0009395	phospholipid catabolic process	54/18888	0.00212672	0.154362	0.113823	PLA2G15/SMPD3	2
GO:2001057	reactive nitrogen species metabolic process	85/18888	0.0051799	0.154362	0.113823	NFATC3/SLC7A6	2
GO:0141091	transforming growth factor beta receptor superfamily signaling pathway	388/18888	0.0126406	0.154362	0.113823	LATS2/SMPD3/CDH3	3
GO:0006631	fatty acid metabolic process	401/18888	0.0138082	0.154362	0.113823	MIR96/CRYL1/PLA2G15	3
GO:0043568	positive regulation of insulin-like growth factor receptor signaling pathway	13/18888	0.0163982	0.154362	0.113823	CDH3	1
GO:0090205	positive regulation of cholesterol metabolic process	15/18888	0.0188981	0.154362	0.113823	MIR96	1
GO:0017015	regulation of transforming growth factor beta receptor signaling pathway	177/18888	0.0210526	0.154362	0.113823	LATS2/CDH3	2
SAR
GO:0009395	phospholipid catabolic process	54/18888	0.00612533	0.288929	0.256625	PLA2G15/SMPD3	2
GO:1901568	fatty acid derivative metabolic process	77/18888	0.0121373	0.288929	0.256625	ACSF3/DPEP2	2
GO:0051145	smooth muscle cell differentiation	78/18888	0.0124397	0.288929	0.256625	FGF9/NFATC3	2
GO:2001057	reactive nitrogen species metabolic process	85/18888	0.014648	0.288929	0.256625	NFATC3/SLC7A6	2
GO:0042157	lipoprotein metabolic process	139/18888	0.0365722	0.288929	0.256625	ZDHHC20/LCAT	2
GO:0016042	lipid catabolic process	340/18888	0.0372575	0.288929	0.256625	DPEP2/PLA2G15/SMPD3	3
GO:0051147	regulation of muscle cell differentiation	165/18888	0.049814	0.288929	0.256625	FGF9/NFATC3	2

## Sheet: Kegg_ROH
category	subcategory	ID	Description	BgRatio	pvalue	p.adjust	qvalue	geneID	Count
CAM
Genetic Information Processing	Replication and repair	chx03410	Base excision repair	44/8773	0.00398221	0.119466	0.113178	PARP4/APTX	2
Metabolism	Glycan biosynthesis and metabolism	chx00533	Glycosaminoglycan biosynthesis - keratan sulfate	14/8773	0.029919	0.240178	0.227537	B4GALT1	1
Metabolism	Glycan biosynthesis and metabolism	chx00515	Mannose type O-glycan biosynthesis	23/8773	0.0487027	0.240178	0.227537	B4GALT1	1
MAL
Environmental Information Processing	Signal transduction	chx04068	FoxO signaling pathway	131/8773	0.016224	0.55242	0.55242	GABARAP/SLC2A4/HRAS	3
Environmental Information Processing	Signal transduction	chx04390	Hippo signaling pathway	157/8773	0.0260794	0.55242	0.55242	LATS2/DLG4/1856	3
Metabolism	Lipid metabolism	chx00561	Glycerolipid metabolism	63/8773	0.0273387	0.55242	0.55242	DGAT1/PNPLA2	2
Organismal Systems	Endocrine system	chx04918	Thyroid hormone synthesis	75/8773	0.0376769	0.55242	0.55242	ASGR1/ASGR2	2
MUR
Organismal Systems	Endocrine system	chx04918	Thyroid hormone synthesis	75/8773	0.0252265	0.428181	0.428181	ASGR1/ASGR2	2
Metabolism	Glycan biosynthesis and metabolism	chx00533	Glycosaminoglycan biosynthesis - keratan sulfate	14/8773	0.0453299	0.428181	0.428181	B4GALT1	1
SAA
Metabolism	Glycan biosynthesis and metabolism	chx00533	Glycosaminoglycan biosynthesis - keratan sulfate	14/8773	0.015852	0.135299	0.0990751	B4GALT1	1
Metabolism	Glycan biosynthesis and metabolism	chx00601	Glycosphingolipid biosynthesis - lacto and neolacto series	28/8773	0.0314775	0.135299	0.0990751	B4GALT1	1
Metabolism	Carbohydrate metabolism	chx00052	Galactose metabolism	32/8773	0.0359007	0.135299	0.0990751	B4GALT1	1
Metabolism	Glycan biosynthesis and metabolism	chx00513	Various types of N-glycan biosynthesis	42/8773	0.0468794	0.135299	0.0990751	B4GALT1	1
Organismal Systems	Excretory system	chx04962	Vasopressin-regulated water reabsorption	44/8773	0.0490616	0.135299	0.0990751	AQP3	1
SAR
Organismal Systems	Endocrine system	chx04918	Thyroid hormone synthesis	75/8773	0.0205281	0.453238	0.453238	ASGR1/ASGR2	2

## Sheet: GO_ROH
ID	Description	BgRatio	pvalue	p.adjust	qvalue	geneID	Count
CAM
GO:0055089	fatty acid homeostasis	17/18888	0.0440799	0.307514	0.272407	DGAT1	1
GO:0038003	G protein-coupled opioid receptor signaling pathway	12/18888	0.000445658	0.269805	0.239003	NPBWR2/OPRL1	2
GO:0042447	hormone catabolic process	11/18888	0.0287442	0.307514	0.272407	SULT1E1	1
GO:0045324	late endosome to vacuole transport	37/18888	0.00431113	0.269805	0.239003	VPS28/CHMP5	2
GO:0032511	late endosome to vacuole transport via multivesicular body sorting pathway	27/18888	0.00231074	0.269805	0.239003	VPS28/CHMP5	2
GO:0045342	MHC class II biosynthetic process	19/18888	0.0491388	0.307514	0.272407	NFX1	1
GO:0043951	negative regulation of cAMP-mediated signaling	11/18888	0.0287442	0.307514	0.272407	OPRL1	1
GO:0007175	negative regulation of epidermal growth factor-activated receptor activity	13/18888	0.0338827	0.307514	0.272407	ZGPAT	1
GO:0007218	neuropeptide signaling pathway	111/18888	0.0349133	0.307514	0.272407	NPBWR2/OPRL1	2
GO:0045346	regulation of MHC class II biosynthetic process	18/18888	0.0466126	0.307514	0.272407	NFX1	1
GO:0071918	urea transmembrane transport	11/18888	0.0287442	0.307514	0.272407	AQP3	1
GO:0034379	very-low-density lipoprotein particle assembly	12/18888	0.0313167	0.307514	0.272407	DGAT1	1
MAL
GO:1901653	cellular response to peptide	376/18888	0.0261469	0.390352	0.365547	GJB2/HSF1/SLC2A4/HRAS/GNRHR	5
GO:0071375	cellular response to peptide hormone stimulus	311/18888	0.0125621	0.293442	0.274795	GJB2/HSF1/SLC2A4/HRAS/GNRHR	5
GO:0035865	cellular response to potassium ion	13/18888	0.00147665	0.221539	0.207462	HSF1/DLG4	2
GO:0003143	embryonic heart tube morphogenesis	72/18888	0.0408741	0.393541	0.368533	FOXH1/DVL2	2
GO:0016264	gap junction assembly	18/18888	0.002855	0.224644	0.210369	GJB2/GJB6	2
GO:0097688	glutamate receptor clustering	10/18888	0.0436033	0.393541	0.368533	DLG4	1
GO:0045017	glycerolipid biosynthetic process	254/18888	0.00550916	0.238273	0.223132	DGAT1/CTDNEP1/PLSCR3/PNPLA2/PTDSS2	5
GO:0046486	glycerolipid metabolic process	400/18888	0.032893	0.393541	0.368533	DGAT1/CTDNEP1/PLSCR3/PNPLA2/PTDSS2	5
GO:0007254	JNK cascade	171/18888	0.0407749	0.393541	0.368533	DVL2/GPS2/HRAS	3
GO:0055088	lipid homeostasis	176/18888	0.0437916	0.393541	0.368533	DGAT1/PLSCR3/PNPLA2	3
GO:0034204	lipid translocation	56/18888	0.0257715	0.389175	0.364445	PLSCR3/ANO9	2
GO:0046460	neutral lipid biosynthetic process	55/18888	0.0018842	0.221539	0.207462	DGAT1/CTDNEP1/PNPLA2	3
GO:0006638	neutral lipid metabolic process	137/18888	0.0232212	0.365428	0.342207	DGAT1/CTDNEP1/PNPLA2	3
GO:0045332	phospholipid translocation	52/18888	0.0224446	0.362365	0.339339	PLSCR3/ANO9	2
GO:0043406	positive regulation of MAP kinase activity	82/18888	0.00583637	0.238273	0.223132	DVL2/DRD4/HRAS	3
GO:0140238	presynaptic endocytosis	72/18888	0.0408741	0.393541	0.368533	SLC2A4/NLGN2	2
GO:0046328	regulation of JNK cascade	138/18888	0.0236628	0.368498	0.345082	DVL2/GPS2/HRAS	3
GO:0043405	regulation of MAP kinase activity	134/18888	0.0219238	0.362365	0.339339	DVL2/DRD4/HRAS	3
GO:0097035	regulation of membrane lipid distribution	61/18888	0.030192	0.393541	0.368533	PLSCR3/ANO9	2
MUR
GO:0071216	cellular response to biotic stimulus	265/18888	0.0168575	0.423849	0.40293	HSF1/PLSCR3/CD68/CHMP5	4
GO:0071496	cellular response to external stimulus	335/18888	0.00804793	0.387642	0.36851	SCX/UCP2/ASGR1/GABARAP/CD68	5
GO:0106106	cold-induced thermogenesis	152/18888	0.0188858	0.423849	0.40293	HSF1/UCP2/YBX2	3
GO:0033539	fatty acid beta-oxidation using acyl-CoA dehydrogenase	12/18888	0.0435897	0.423849	0.40293	ACADVL	1
GO:0035589	G protein-coupled purinergic nucleotide receptor signaling pathway	13/18888	0.00102855	0.256672	0.244004	P2RY6/P2RY2	2
GO:0007254	JNK cascade	171/18888	0.0256496	0.423849	0.40293	ZMYND11/DVL2/GPS2	3
GO:0046329	negative regulation of JNK cascade	36/18888	0.00786333	0.387642	0.36851	ZMYND11/GPS2	2
GO:0120162	positive regulation of cold-induced thermogenesis	101/18888	0.00626823	0.362304	0.344423	HSF1/UCP2/YBX2	3
GO:0120161	regulation of cold-induced thermogenesis	151/18888	0.0185614	0.423849	0.40293	HSF1/UCP2/YBX2	3
GO:0046328	regulation of JNK cascade	138/18888	0.0146294	0.423849	0.40293	ZMYND11/DVL2/GPS2	3
GO:0014823	response to activity	74/18888	0.0308095	0.423849	0.40293	HSF1/UCP3	2
GO:0009409	response to cold	42/18888	0.000504544	0.256672	0.244004	UCP3/UCP2/ACADVL	3
GO:0036293	response to decreased oxygen levels	327/18888	0.033144	0.423849	0.40293	HSF1/UCP3/UCP2/SLC2A4	4
GO:0034379	very-low-density lipoprotein particle assembly	12/18888	0.0435897	0.423849	0.40293	DGAT1	1
SAA
GO:0045342	MHC class II biosynthetic process	19/18888	0.0209243	0.149747	0.113977	NFX1	1
GO:0055075	potassium ion homeostasis	34/18888	0.0371483	0.164635	0.125309	ATP12A	1
GO:1990573	potassium ion import across plasma membrane	46/18888	0.0499428	0.171201	0.130307	ATP12A	1
GO:0045346	regulation of MHC class II biosynthetic process	18/18888	0.0198335	0.149747	0.113977	NFX1	1
GO:0003091	renal water homeostasis	24/18888	0.026361	0.152907	0.116383	AQP3	1
GO:0051592	response to calcium ion	146/18888	0.011318	0.149747	0.113977	SDC1/AQP3	2
GO:0060009	Sertoli cell development	15/18888	0.0165542	0.149747	0.113977	SDC1	1
GO:0060008	Sertoli cell differentiation	22/18888	0.0241898	0.149747	0.113977	SDC1	1
SAR
ID	Description	BgRatio	pvalue	p.adjust	qvalue	geneID	Count
GO:0030262	apoptotic nuclear changes	31/18888	0.00508454	0.29815	0.276409	SHARPIN/HSF1	2
GO:0071377	cellular response to glucagon stimulus	12/18888	0.0405349	0.368062	0.341223	GJB2	1
GO:0060272	embryonic skeletal joint morphogenesis	11/18888	0.0372197	0.368062	0.341223	OSR2	1
GO:0033539	fatty acid beta-oxidation using acyl-CoA dehydrogenase	12/18888	0.0405349	0.368062	0.341223	ACADVL	1
GO:0016264	gap junction assembly	18/18888	0.00172184	0.166014	0.153909	GJB2/GJB6	2
GO:0097688	glutamate receptor clustering	10/18888	0.0338933	0.368062	0.341223	DLG4	1
GO:0045017	glycerolipid biosynthetic process	254/18888	0.0113914	0.368062	0.341223	GPAA1/DGAT1/CTDNEP1/PLSCR3	4
GO:0046486	glycerolipid metabolic process	400/18888	0.0489	0.368062	0.341223	GPAA1/DGAT1/CTDNEP1/PLSCR3	4
GO:0007254	JNK cascade	171/18888	0.0211443	0.368062	0.341223	ZMYND11/DVL2/GPS2	3
GO:0034356	NAD biosynthesis via nicotinamide riboside salvage pathway	10/18888	0.0338933	0.368062	0.341223	PARP10	1
GO:0046322	negative regulation of fatty acid oxidation	14/18888	0.0471316	0.368062	0.341223	ACADVL	1
GO:0046329	negative regulation of JNK cascade	36/18888	0.00681305	0.303181	0.281073	ZMYND11/GPS2	2
GO:0046328	regulation of JNK cascade	138/18888	0.0119848	0.368062	0.341223	ZMYND11/DVL2/GPS2	3
GO:0033762	response to glucagon	23/18888	0.00281585	0.217196	0.201358	GJB2/CYC1	2
GO:0032496	response to lipopolysaccharide	348/18888	0.0318506	0.368062	0.341223	GJB2/GJB6/HSF1/PLSCR3	4
GO:0043434	response to peptide hormone	438/18888	0.0173498	0.368062	0.341223	VPS13C/GJB2/CYC1/HSF1/SLC2A4	5
GO:0035864	response to potassium ion	18/18888	0.00172184	0.166014	0.153909	HSF1/DLG4	2
